# Supplementary material for: Causal Drift, Robust Signaling, and Complex Disease
Source: PLoS One. 2015 Mar 16;10(3):e0118413. doi: 10.1371/journal.pone.0118413 (PMC4361548; doi:10.1371/journal.pone.0118413)
Supplement: S1 Code — (ZIP) [file pone.0118413.s015.zip]

Archive with 13 entries (13 files):
- Code_for_documentation/pop_drift_sim_plos.m
- Code_for_documentation/eval_ins_obj_normal_plos.m
- Code_for_documentation/ins_aw_v5_nM_plos.txt
- Code_for_documentation/pop_init_v0.m
- Code_for_documentation/pop_anal_plos.m
- Code_for_documentation/ins_sampling_bruteforce_normal_plos.m
- Code_for_documentation/create_pop_plos.m
- Code_for_documentation/sensitivity_plos.m
- Code_for_documentation/ins_sampling_bruteforce_diseased_plos.m
- Code_for_documentation/mut_sens_plos.m
- Code_for_documentation/create_disease_pop_mut_v0.m
- Code_for_documentation/README.txt
- Code_for_documentation/pop_mutsel_plos.m
