# Supplementary material for: Causal Drift, Robust Signaling, and Complex Disease
Source: PLoS One. 2015 Mar 16;10(3):e0118413. doi: 10.1371/journal.pone.0118413 (PMC4361548; doi:10.1371/journal.pone.0118413)
Supplement: S1 Code — (ZIP) [file pone.0118413.s015.zip › Code_for_documentation/ins_aw_v5_nM_plos.txt]

********** MODEL NAME
ins_aw_v5-nM_plos.txt
********** MODEL NOTES

This file contains the model of the insulin signaling circuit used by
Andreas Wagner in the article "Causal drift, robust signaling, and 
complex disease" (PLoS ONE, 2015), referred to below as Wag15. The model
is a simplification of an earlier model 
(Sedaghat AR, Sherman A, Qoun, MJ, Metabolism 283, E1084-E1101)
referred to herein as Sed02.

********** MODEL STATES
% all variables x_i are taken from Sed02
% other vaiables are described in Wag15

d/dt(x2) =  0.20*x3 + 0.20*x5 - 6e-2*x1*x2 + 0.003*x6 - 3.333e-4*x2
d/dt(x3) =  6e-2*x1*x2 - 0.20*x3 - 2500.00*x3
d/dt(x4) =  6e-2*x1*x5 - 20.0*x4 + 2.1e-4*x7 - 2.1e-3*x4
d/dt(x5) =  2500.00*x3 + 20.0*x4 - 6e-2*x1*x5 - 0.20*x5 + 2.1e-4*x8 - (2.1e-3)*x5
%d/dt(x6) =  1.66667e-8  - (1.66667e-9)*x6 + 0.461*(x7 + x8) + 3.333e-4*x2 - 0.003*x6
d/dt(x6) = 0.461*(x7 + x8) + 3.333e-4*x2 - 0.003*x6
d/dt(x7) =  2.1e-3*x4 - 2.1e-4*x7 - 0.461*x7
d/dt(x8) =  2.1e-3*x5 - 2.1e-4*x8 - 0.461*x8


d/dt(IRS1) = kB_IRS1P*kAkt_feedback*AKT*IRS1P - kF_IRS1P*IRS1*SIGNAL + kB_IRS1_SP*IRS1_SP - kPKC_feedback*PKCZ_P*IRS1
d/dt(IRS1P) = kF_IRS1P*IRS1*SIGNAL + kB_IRS1P_PI3K*IRS1P_PI3K - (kB_IRS1P*kAkt_feedback*AKT+ kF_IRS1P_PI3K*PI3K)*IRS1P
d/dt(PI3K) = kB_IRS1P_PI3K*IRS1P_PI3K - kF_IRS1P_PI3K*IRS1P*PI3K
d/dt(IRS1P_PI3K) = kF_IRS1P_PI3K*IRS1P*PI3K - kB_IRS1P_PI3K*IRS1P_PI3K
d/dt(PI345P3) = kF_PI45P2*IRS1P_PI3K*PI45P2 + kF_PI34P2*PI34P2 - (kB_PI45P2 + kB_PI34P2)* PI345P3
d/dt(PI45P2) = kB_PI45P2*PI345P3 - kF_PI45P2*IRS1P_PI3K*PI45P2
d/dt(PI34P2) = kB_PI34P2*PI345P3 - kF_PI34P2*PI34P2
d/dt(AKT)= kB_AKT_P*AKT_P - kF_AKT_P*PI345P3*AKT
d/dt(AKT_P) = kF_AKT_P*PI345P3*AKT - kB_AKT_P*AKT_P
d/dt(PKCZ) = kB_PKZ_P*PKCZ_P - kF_PKZ_P*PI345P3 *PKCZ
d/dt(PKCZ_P) = kF_PKZ_P*PI345P3 *PKCZ - kB_PKZ_P *PKCZ_P

d/dt(GLUT4_INT) = 0.167*GLUT4_MEM - 0.006958*GLUT4_INT - (0.00229625*AKT_P+0.009185*PKCZ_P)*GLUT4_INT + 0.11088 - 0.001155*GLUT4_INT
d/dt(GLUT4_MEM) =  0.006958*GLUT4_INT + (0.00229625*AKT_P+0.009185*PKCZ_P)*GLUT4_INT  - 0.167*GLUT4_MEM
d/dt(IRS1_SP) = kPKC_feedback*PKCZ_P*IRS1 - kB_IRS1_SP *IRS1_SP


%initial conditions

x2(0)=9e-1
x3(0)=0
x4(0)=0
x5(0)=0
x6(0)=1e-1
x7(0)=0
x8(0)=0

IRS1(0)=1
IRS1P(0)=0
PI3K(0)=1e-1
IRS1P_PI3K(0)=0

PI345P3(0)=0.31
PI45P2(0)=99.4
PI34P2(0)=0.29

AKT(0)=100
AKT_P(0)=0
PKCZ(0)=100
PKCZ_P(0)=0

GLUT4_INT(0)=96
GLUT4_MEM(0)=4


IRS1_SP(0)=0


********** MODEL PARAMETERS


kF_IRS1P=10
kB_IRS1P=5
kF_IRS1P_PI3K=7.06E-1

kB_IRS1P_PI3K=10.0


kF_PI45P2=3e2
kB_PI45P2=42.15
kF_PI34P2=2.96
kB_PI34P2=2.77

kF_AKT_P=0.21
kF_PKZ_P=0.21

kB_AKT_P=6.93
kB_PKZ_P=6.93

kAkt_feedback=0.001
kPKC_feedback=0.3
kB_IRS1_SP=0.1


********** MODEL VARIABLES

% for initial insulin pulse
insstep=1.0e2
stepdur=15.0
x1=inspulse(time,insstep,stepdur)

%this is the input to the core model
SIGNAL=x4+x5

********** MODEL REACTIONS


********** MODEL FUNCTIONS

%the following avoids the heaviside step function, which mex does not like
inspulse(time,insstep,stepdur) = (time<stepdur)*insstep  


********** MODEL EVENTS

********** MODEL MATLAB FUNCTIONS


 
