# Supplementary material for: Causal Drift, Robust Signaling, and Complex Disease
Source: PLoS One. 2015 Mar 16;10(3):e0118413. doi: 10.1371/journal.pone.0118413 (PMC4361548; doi:10.1371/journal.pone.0118413)
Supplement: S1 Code — (ZIP) [file pone.0118413.s015.zip › Code_for_documentation/README.txt]

The matlab scripts provided herein create the central aspects of the 
data in "Causal drift, robust signaling, and complex disease" 
(Andreas Wagner, PLoS ONE, 2015). They are intended to provide 
documentation for core routines to help others write their own
scripts to reproduce the analysis. 
They are not a complete stand-alone software package,
partly because they are not standalone matlab scripts.   
Specifically, they were executed on matlab 2011b using the SBPD package for the 
Systems Biology Toolbox (Version 2.1.) for MATLAB, and gcc compiler 
4.4.3-4ubuntu5.1. 
(See http://www.sbtoolbox2.org/main.php?display=documentationSBPD&menu=overview
for documentation on the tolbox.) Our systems administrators found this package tricky
to install and runtime errors may result if executed on the wrong OS 
or compiler versions. Because we provide these scripts for informational 
purposes only, and because they were created for inhouse use, we will 
not be able to provide support or bug fixes. 

Key files in this directory
(The remaining files are functions called from these files)

ins_aw_v5_nM_plos.txt: 
The file specifying the insulin signaling model

ins_sampling_bruteforce_normal_plos.m: 
Routine for brute force sampling of parameter space, for those parameter 
sets yielding normal glucose uptake.

ins_sampling_bruteforce_normal_plos.m: 
Routine for brute force sampling of parameter space, for those parameter 
sets yielding reduced (disease-associated) glucose uptake.

mut_ens_plos.m: 
calculates sensitivity coefficients and fraction of 
deleterious (inviable) mutations arbitrary sets of viable parameters
sampled from parameter space

pop_anal_plos.m: 
loads a set of viable parameter vectors sampled from different regions in parameter
space, expands each vector into a population of related viable vectors, and 
computes logistic as well as linear regression statistics 

pop_drift_sim_plos.m:
loads a sample of viable parameter vectors from different regions in parameter
space, expands each vector into a population of related viable vectors and
simulates the population's evolution under random parameter change and stabilizing selection, 
while computing statistics, such as data sensitivity coefficients
